# Supplementary material for: Correlation analysis of preoperative renal insufficiency with major complications in patients who received a radical cystectomy and pelvic lymph node dissection: results of a retrospective observational analysis from a single center
Source: Front Oncol. 2024 Nov 22;14:1453346. doi: 10.3389/fonc.2024.1453346 (PMC11621080; doi:10.3389/fonc.2024.1453346)
Supplement: Supplementary file 1 [file Table1.xlsx]

## Sheet: Sheet1
Supplementary Table 1 Comparison of postoperative complications for patients received ORC and LRC
	Normal renal function	Preoperative renal insufficiency	p
ORC (n=492)
Clavien-Dindo class			0.002
0	96 (21.3%)	6 (14.6%)
1	2 (0.4%)	0
2	333 (73.8%)	27 (65.9%)
3	15 (3.3%)	3 (7.3%)
4	4 (0.9%)	4 (9.8%)
5	1 (0.2%)	1 (2.4%)
Major complication	20 (4.4%)	8 (19.5%)	0.001
LRC (n=213)
Clavien-Dindo class			0.207
0	94 (48.5%)	8 (42.1%)
1	5 (2.6%)	0
2	91 (46.9%)	9 (47.4%)
3	2 (1.0%)	1 (5.3%)
4	2 (1.0%)	1 (5.3%)
5	0	0
Major complication	4 (2.1%)	2 (10.5%)	0.091
